# Supplementary material for: Genome-Wide Identification of Cytokinin Response Factors (CRFs) Involved in Stress Responses in Banana (Musa acuminata)
Source: Int J Mol Sci. 2025 Nov 23;26(23):11316. doi: 10.3390/ijms262311316 (PMC12692116; doi:10.3390/ijms262311316)
Supplement: Supplementary file 1 [file ijms-26-11316-s001.zip]

Archive with 3 entries (3 files):
- Figure S1.jpg
- Figure S2.jpg
- Supplementary data table.xlsx
